# Supplementary material for: The Genetic Spectrum of Maturity-Onset Diabetes of the Young (MODY) in Qatar, a Population-Based Study
Source: Int J Mol Sci. 2022 Dec 21;24(1):130. doi: 10.3390/ijms24010130 (PMC9820507; doi:10.3390/ijms24010130)
Supplement: Supplementary file 1 [file ijms-24-00130-s001.zip]

Archive with 3 entries (3 files):
- Supplementary_Figure_S1.pdf
- Supplementary_Table_S1.pdf
- Supplementary_Table_S2.pdf
